# Supplementary material for: The Interactions of H2TMPyP, Analogues and Its Metal Complexes with DNA G-Quadruplexes—An Overview
Source: Biomolecules. 2021 Sep 25;11(10):1404. doi: 10.3390/biom11101404 (PMC8533071; doi:10.3390/biom11101404)
Supplement: Supplementary file 1 [file biomolecules-11-01404-s001.zip]

Archive with 1 entries (1 files):
- biomolecules-1378033-supplementary.pdf
